# Supplementary material for: Molecular detection of Bartonella in ixodid ticks collected from yaks and plateau pikas (Ochotona curzoniae) in Shiqu County, China
Source: BMC Vet Res. 2020 Jul 9;16:235. doi: 10.1186/s12917-020-02452-x (PMC7346470; doi:10.1186/s12917-020-02452-x)
Supplement: Supplementary file 1 — Additional file 1. Sequences of the gltA gene. [file 12917_2020_2452_MOESM1_ESM.txt]

>MN056882
GCTAATGAAGCATGCTTAAAAATGCTGCAAGAAATAGGTTCTATTGAAAAAATTCCTGAATTTATCGC
ACGTGCAAAAGATAAAAATGATCCTTTCCGTCTTATGGGCTTTGGCCACAGAGTTTATAAAAATTATGATCCACGTGCAA
AACTTATGCAAAAAACCTGCCATGAAGTTTTAAAAGAACTAAATATTAAAGATGATCCACTTCTTGACATTGCTATGGAG
CTTGAAAAAATTGCCTTGAGTGATGAATACTTTATTGAAAAAAAGCTCTATCCTAATGTTGATTTCTATTCTGGAATTAC
ATTAAAAGCTTTAGGCTTTCCTACCGAAA
>MN056883
GCCAATGAAGCATGTTTAAAAATGCTACAGGAGATAGGTTCTATTAAAAGAATTCCTGAATTTATTGCTCGT
GCAAAAGATAAAAATGATCCGTTTCGCCTTATGGGCTTTGGTCACCGAGTTTATAAAAATTATGACCCACGTGCAAAAAT
CATGCAAAAAACCTGCCATGAAGTTTTAAAGGAGCTTAACATTCAAGATGACCCACTTCTTGATATTGCAATAGAGCTTG
AAAAAATTGCCTTAAGTGATGAATATTTTATTGAAAAAAAGCTTTATCCCAATGTTGATTTCTATTCCGGAATTACATTA
AAAGCGCTAGGCTTTCCAACCGAAA
>MN056884
GCCAATGAAGCATGTCTAAAAATGCTACAAGAAATAGGTTCTATTAAAAGAATTCCTGAATTTATTGCACGTGC
AAAAGATAAAAATGATCCTTTCCGCCTTATGGGCTTTGGGCACCGTGTCTATAAAAATTATGATCCGCGTGCAAAAATCA
TGCAAAAAACCTGTCATGAAGTTTTAAAAGAACTCAACATTCAAGATGACCCGCTTCTTGATATTGCAATAGAACTTGAA
AAAATTGCTTTAAGTGATGAATATTTTATTGAGAAAAAGCTTTATCCCAATGTTGATTTCTATTCCGGCATTACATTAAA
AGCTCTAGGTTTTCCAACTGAAA
>MN05685
GCTAATGAAACGTGTCTAAAAATGCTGCAAGAAATAGGCACTGTTCAAAAAATTCCTGAGTTTATTGCACG
TGCAAAAGATAAAAATGATCGTTTCCGTCTTATGGGTTTTGGTCACCGTGTCTATAAAAATTATGATCCACGTGCGAAAA
TCATGCAGCAAACCTGCCATGAAGTCTTAAAAGAACTCAATATTCAAGATGATCCACTTCTTGATATTGCTATGGAACTT
GAAAAAATTGCTCTAAATGATGAATACTTTATTGAAAAAAAGCTTTATCCTAATGTTGATTTTTATTCTGGTATTACATT
AAAAGCTTTAGGCTTCCCAACTGAAA
>MN05686
AATGAAGCATGTTTAAAAATGCTACAAGAAATAGGTTCTATTCAAAAAATTCCTGAATTTATTGCACGTGCAAAAGATA
AAAATGATCCTTTCCGCCTTATGGGCTTTGGACACCGTGTCTATAAAAATTATGACCCACGTGCAAAAATCATGCAAAAA
ACCTGTCATGAAGTTTTAAAAGAGCTCAACATTCAAGATGACCCGCTTCTTGATATTGCAATAGAACTTGAAAAAATCGC
CTTAAGTGATGAATATTTTATTGAAAAAAAGCTTTATCCCAATGTTGATTTCTATTCCGGCATTACATTAAAAGCTCTAG
GTTTTCCAACCGAAAT
>MN056887
GCCAATGAAGCATGTTTAAAAATGCTAAAAGAAATAGGTTCTATTCAAAAAATTCCTGAATTTATTGCACGTGCAAAAGA
TAAAAATGATCCTTTCCGCCTTATGGGCTTTGGGCACCGTGTCTATAAAAATTATGACCCACGTGCAAAAATCATGCAAA
AAACCTGTCATGAGGTTTTAAAAGAGCTCAACATTCAAGATGACCCGCTTCTTGATATTGCAATAGAACTTGAAAAAATC
GCCTTAAGTGATGAATATTTTATTGAAAAAAAGCTTTATCCCAATGTTGATTTCTATTCCGGCATTACATTAAAAGCTTT
AGGTTTTCCGACCGAA
>MN05688
GCCAATGAAGCATGTCTAAAAATGCTGCAGGAGATAGGTTCTATTAAAAGAATTCCTGAATTTATTGCTCGTGCAAAAGA
TAAAAATGATCCGTTTCGCCTTATGGGCTTTGGTCACCGTGTTTATAAAAATTATGACCCACGTGCAAAAATCATGCAAA
AAACCTGTCATGAAGTTTTAAAGGAGCTCAATATTCAAGATGACCCACTTCTTGATATTGCAATAGAACTCGAAAAAATT
GCCTTAAGTGATGAATATTTTATTGAGAAAAAGCTTTATCCCAATGTTGATTTCTATTCCGGTATTACATTAAAAGCGCT
AGGCTTTCCAACAG
