# Supplementary material for: Molecular detection of Bartonella in ixodid ticks collected from yaks and plateau pikas (Ochotona curzoniae) in Shiqu County, China
Source: BMC Vet Res. 2020 Jul 9;16:235. doi: 10.1186/s12917-020-02452-x (PMC7346470; doi:10.1186/s12917-020-02452-x)
Supplement: Supplementary file 2 — Additional file 2. Sequences of the rpoB gene. [file 12917_2020_2452_MOESM2_ESM.txt]

>MN296286
TTGTCCGATTGAAACACCAGAAGGCCCCAATATTGGTCTCATTAACTCCTTAGCAACATTTGCGCGAGTTAACAAATATG
GCTTTATTGAAAGCCCATATCGAAAAATTATTGATGGAAAGGTTACAAAAGAAGTTATTTATCTTTCAGCGATGGAAGAA
GCGAAGCATTATGTCGCTCAGGCTAATTCTTCATTAGATAGTGAAGGTCATTTTATAGAAGAATTTGTTGTTTGCCGTCA
TGCTGGTGAAGTTTTAATGGCGCCGCGTGATCATGTTGATTTGATGGATGTTTCACCAAAACAGTTGGTTTCAGTTGCAG
CAGCGCTTATTCCTTTTTTGGAAAA
>MN296287
CCAATTGAAACACCAGAAGGTCCTAATATTGGTCTTATTAATTCTTTAGCAACATTTGCACGAGTTAATAAATATGGCTT
TATTGAAAGTCCATATCGCAAAATTATTGATGGTAAAGTGACAACAGAGGTAATTTACCTTTCTGCAATGGAAGAATCGA
AACATTATGTAGCTCAGGCTAATTCTTCATTAGATTCAGAAGGGCGTTTTACGGAAGAGTTTGTAGTTTGCCGTCATGCA
GGTGAAGTTTTGATGGCTCCACGTGATCATGTGGATTTGATGGATGTTTCACCAAAACAGTTAGTTTCAGTGGCTGCTGC
TCTTATTCCATTTTTGGAA
>MN296288
TCCAATTGAAACACCAGAAGGTCCTAATATTGGTCTTATTAGTTCTTTAGCAACATTTGCACGAGTTAATAAATATGGCT
TTATTGAAAGTCCATATCGCAAAATTATTGATGGTAAAGTGACAACAGAGGTAATTTACCTTTCTGCAATGGAAGAATCG
AAACATTATGTAGCTCAAGCTAATTCTTCATTAGATTCAGAAGGGCGTTTTACGGAAGAGTTTGTAGTTTGCCGTCATGC
AGGTGAAGTTTTGATGGCTCCACGTGATCATGTGGATTTGATGGATGTTTCACCAAAACAGTTAGTTTCAGTGGCTGCTG
CTCTTATTCCATTTTTGGAAA
>MN296289
TGTCCAATTGAAACACCAGAAGGTCCTAATATTGGTCTTATTAATTCTTTAGCAACATTTGCACGAGTTAATAAATATGG
CTTTATTGAGAGTCCATATCGCAAAATTATTGATGGTAAAGTGACAACAGAGGTAATTTACCTTTCTGCAATGGAAGAAT
CGAAACATTATGTAGCTCAGGCTAATTCTTCATTAGATTCAGAAGGGCGTTTTACGGAAGAGTTTGTAGTTTGCCGTCAT
GCAGGTGAAGTTTTGATGGCTCCACGTGATCATGTGGATTTGATGGATGTTTCACCAAAACAGTTAGTTTCAGTGGCTGC
TGCTCTTATTCCATTTTTGGAAAATGATGATGC
>MN296290
TCCAATTGAAACACCAGAAGGTCCTAATATTGGTCTTATTAATTCTTTAGCAACATTTGCACGAGTTAATAAATATGGCT
TTATTGAAAGTCCATATCGCAAAATTATTGATGGTAAAGTGACAACAGAGGTAATTTACCTTTCTGCAATGGAAGAATCG
AAACATTATGTAGCTCAGGCCAATTCTTCATTAGATTCAGAAGGGCGTTTTACGGAAGAGTTTGTAGTTTGCCGTCATGC
AGGTGAAGTTTTGATGGCTCCACGTGATCATGTGGATTTGATGGATGTTTCACCAAAACAGTTAGTTTCAGTGGCTGCTG
CTCTTATTCCATTTTTGGAAAA
>MN296291
TCCAATTGAAACACCAGAAGGTCCTAATATTGGTCTTATTAATTCTTTAGCAACATTTGCACAAGTTAATAAATATGGCT
TTATTGAAAGTCCATATCGCAAAATTATTGATGGTAAAGTGACAACAGAGGTCATTTACCTTTCTGCAATGGAAGAATCG
GAACATTATGTAGCTCAGGCTAATTCTTCATTAGATTCAGAAGGGCGTTTTACGGAAGAGTTTGTAGTTTGCCGTCATGC
AGGTGAAGTTTTGATGGCTCCACGTGATCATGTGGATTTGATGGATGTTTCACCAAAACAGTTAGTTTCAGTGGCTGCTG
CTCTTATTCCATTTTTGGAA
>MN296292
AACACCAGAAGGTCCCAATATTGGTCTCATTAACTCCTTAGCAACATTTGCTCGGGTTAACAAATATGGCTTTATTGAAA
GCCCATATCGTAAAATTATTGATGGTAAAGTCACCAAAGAAGTTGTTTATCTTTCAGCAATGGAAGAAGCAAAGCACTAT
GTTGCTCAAGCAAATTCTTCATTAGATAGTGAAGGCCGTTTTATAGAAGAGTTTGTTGTTTGCCGTCATGCTGGTGAAGT
TTTAATGGCGCCGCGCGATTACGTTGATTTGATGGATGTTTCACCAAAACAGTTGGTTTCAGTTGCAGCTGCGCTTATTC
CCTTT
>MN296293
CGATTGAAACACCAGAAGGTCCCAATATTGGTCTGATTAATTCTTTAGCAACATTTGCGCGGGTTAACAAATATGGCTTT
ATTGAAAGTCCATATCGAAAAATTATTGATGGTAAAGTGACAACAGAGGTTATTTATCTTTCTGCGATGGAAGAATCAAA
ACATTATGTAGCTCAAGCTAATTCTTCATTAGATACTGATGGGCGTTTTGTAGAAGAATTTGTTGTTTGCCGTCATGCGG
GTGAAGTTTTAATGACTCCACGCGATTATGTGGATTTGATGGATGTTTCACCAAAACAGTTGGTCTCAGTTGCTGCTGCT
CTTATTCCATTTTTGGA
>MN296294
CACCAGAAGGTCCCAATATTGGTCTGATTAACTCCTTAGCAACCTTTGCGCGGGTTAACAAATATGGCTTTATTGAAAGT
CCATATCGAAAAATTATTGATGGTAAAGTAACAAAAGAGGTTATTTATCTTTCTGCGATGGAAGAAGCAAAGCATTATGT
AGCTCAAGCTAATTCTTCATTAGATAGTGATGGCCGCTTTGTAGAAGAATTTGTTGTTTGCCGTCATGCGGGTGAAGTTT
TAATGACGCCACGCGATTATGTTGATTTGATGGATGTTTCACCAAAACAGTTGGTCTCAGTTGCAGCAGCACTTATTCCA
TT
