# Supplementary material for: Molecular detection of Bartonella in ixodid ticks collected from yaks and plateau pikas (Ochotona curzoniae) in Shiqu County, China
Source: BMC Vet Res. 2020 Jul 9;16:235. doi: 10.1186/s12917-020-02452-x (PMC7346470; doi:10.1186/s12917-020-02452-x)
Supplement: Supplementary file 5 — Additional file 5. Sequences of 16S rRNA (H. qinghaiensis). [file 12917_2020_2452_MOESM5_ESM.txt]

>H.qinghaiensis M3-7
TATTTTGACTATACAAAGGTATTGTAATAAGACTTTAATTGAGTGCTAAAAGAATGGACTTTCAAAAAAAGTCTATCTTG
AATTTAATAATTGAATTTATTTTTATTTGTGAAGAAACAATAATTTAAATTAAGGACAAGAAGACCCTAAGAATTTTTAA
ATTCAAAATAAAAGGAATTTTTTTTTGAATTTTTAATTGGGGCGATTAAAAAATATTATTAACTTTTAATTTCAAAAAAT
GATCCATTATTAATGATTAAATGTAAAAAATACTCTAGGGATAACAGCGTAATAATTTTGGATAGATCTTATAGAAAAAA
TAGTTTGCGACCTCGATGTTGGATTAGGATCCTTTTTTAATGAAGAAGTTAAAAAAAGAAGTTTGTTCAACTTTTGAAAT
CCT
>H.qinghaiensis ZD1-1
TATTTTGACTATACAAAGGTATTGTAATAAGACTTTAATTGAGTGCTAAAAGAATGGACTTTCAAAAAAAGTCTATCTTG
AATTTAATAATTGAATTTATTTTTATTTGTGAAGAAACAATAATTTAAATTAAGGACAAGAAGACCCTAAGAATTTTTAA
ATTCAAAATAAAAGGAATTTTTTTTTGAATTTTTAATTGGGGCGATTAAAAAATATTATTAACTTTTAATTTCAAAAAAT
GATCCATTATTAATGATTAAATGTAAAAAATACTCTAGGGATAACAGCGTAATAATTTTGGATAGATCTTATAGAAAAAA
TAGTTTGCGACCTCGATGTTGGATTAGGATCCTTTTTTAATGAAGAAGTTAAAAAAAGAAGTTTGTTCAACTTTTGAAAT
CCT
>H.qinghaiensis ZK7-1
TATTTTGACTATACAAAGGTATTGTAATAAGGCTTTAATTGAGTGCTAAAAGAATGGACTTTCAAAAAAAGTCTATCTTG
AATTTAATAATTGAATTTATTTTTATTTGTGAAGAAACAATAATTTAAATTAAGGACAAGAAGACCCTAAGAATTTTTAA
ATTCAAAATAAAAGGAATTTTTTTTTTGAATTTTTAATTGGGGCGATTAAAAAATATTATTAACTTTTAATTTCAAAAAA
TGATCCATTATTAATGATTAAATGTAAAAAATACTCTAGGGATAACAGCGTAATAATTTTGGATAGATCTTATAGAAAAA
ATAGTTTGCGACCTCGATGTTGGATTAGGATCCTTTTTTAATGAAGAAGTTAAAAAAAGAAGTTTGTTCAACTTTTGAAA
TCCT
