# Supplementary material for: Molecular detection of Bartonella in ixodid ticks collected from yaks and plateau pikas (Ochotona curzoniae) in Shiqu County, China
Source: BMC Vet Res. 2020 Jul 9;16:235. doi: 10.1186/s12917-020-02452-x (PMC7346470; doi:10.1186/s12917-020-02452-x)
Supplement: Supplementary file 6 — Additional file 6. Sequences of 16S rRNA (D. everestianus). [file 12917_2020_2452_MOESM6_ESM.txt]

>D.everestianus QW2-3
TATTTTGACTATACAAAGGTATTGTAATAAGGTTTTAATTGAATGCTAAAAGAATGGAATTACAGGGAAAAATTTTCTTA
AATTTAATAATTAAACTTATTTTAATTTGTGAAGAAACAATTATATAAATTAAAGACAAGAAGACCCTAAGAATTTATGA
ATTTTTATTTATGTTTTATAATTTCATGCATATAAATAATTCTTAGTTGGGGCAACTAAAAAATATATATAACTTTTTTT
ATATAAAATGATCCATTATTAATGATTATATGATAAAAATACTCTAGGGATAACAGCGTAATAATTTTTGATAGATCTTA
TAGACAAAATAGTTTGCGACCTCGATGTTGGATTAGGATACTTCTTTAATGAAGATGTTAAAGAAAGAAGTTTGTTCAAC
TTTTAAATTCCT
>D.everestianus QW1-30
TATTTTGACTATACAAAGGTATTGTAATAAGGTTTTAATTGAATGATAAAAGAATGGAATTACAAGGAAAAATTTTCTTA
AATTTAATAATTAAACTTATTTTAATTTGTGAAGAAACAATTATATAAATTAAAGACAAGAAGACCCTAAGAATTTATGA
ATTTTTATTTATGTTTTATAATTACATGCATATAAATAATTTTTAGTTGGGGCAACTAAAAAATATATATAACTTTTTTT
ATATAAAATGACCCATTATTAATGATTAAATGAAAAAAATACTCTAGGGATAACAGCGTAATAATTTTTGATAGATCTTA
TAGACAAAATAGTTTGCGACCTCGATGTTGGATTAGGATACTTCTTTAATGAAGATGTTAAAGAAAGAAGTTTGTTCAAC
TTTTAAATTCCT
>D.everestianus A2-4
TATTTTGACTATACAAAGGTATTGTAATAAGGTTTTAATTGAATGCTAAAAGAATGGAATTACAAGGAAAAATTTTCTTA
AATTTAATAATTAAACTTATTTTAATTTGTGAAGAAACAATTATATAAATTAAAGACAAGAAGACCCTAAGAATTTATGA
ATTTTTATTTATGTTTTATAATTACATGCATATAAATAATTCTTAGTTGGGGCAACTAAAAAATATATATAACTTTTTTT
ATATAAAATGATCCATTATTAATGATTATATGATAAAAATACTCTAGGGATAACAGCGTAATAATTTTTGATAGATCTTA
TAGACAAAATAGTTTGCGACCTCGATGTTGGATTAGGATACTTCTTTAATGAAGATGTTAAAGAAAGAAGTTTGTTCAAC
TTTTAAATTCCT
