# Supplementary material for: Molecular detection of Bartonella in ixodid ticks collected from yaks and plateau pikas (Ochotona curzoniae) in Shiqu County, China
Source: BMC Vet Res. 2020 Jul 9;16:235. doi: 10.1186/s12917-020-02452-x (PMC7346470; doi:10.1186/s12917-020-02452-x)
Supplement: Supplementary file 8 — Additional file 8. Information of tick species and frequency of the sequences. [file 12917_2020_2452_MOESM8_ESM.txt]

>MN056882 (246 sequences from D.everestianus and H.qinghaiensis)
GCTAATGAAGCATGCTTAAAAATGCTGCAAGAAATAGGTTCTATTGAAAAAATTCCTGAATTTATCGC
ACGTGCAAAAGATAAAAATGATCCTTTCCGTCTTATGGGCTTTGGCCACAGAGTTTATAAAAATTATGATCCACGTGCAA
AACTTATGCAAAAAACCTGCCATGAAGTTTTAAAAGAACTAAATATTAAAGATGATCCACTTCTTGACATTGCTATGGAG
CTTGAAAAAATTGCCTTGAGTGATGAATACTTTATTGAAAAAAAGCTCTATCCTAATGTTGATTTCTATTCTGGAATTAC
ATTAAAAGCTTTAGGCTTTCCTACCGAAA
>MN056883 (2 sequences from pika )
GCCAATGAAGCATGTTTAAAAATGCTACAGGAGATAGGTTCTATTAAAAGAATTCCTGAATTTATTGCTCGT
GCAAAAGATAAAAATGATCCGTTTCGCCTTATGGGCTTTGGTCACCGAGTTTATAAAAATTATGACCCACGTGCAAAAAT
CATGCAAAAAACCTGCCATGAAGTTTTAAAGGAGCTTAACATTCAAGATGACCCACTTCTTGATATTGCAATAGAGCTTG
AAAAAATTGCCTTAAGTGATGAATATTTTATTGAAAAAAAGCTTTATCCCAATGTTGATTTCTATTCCGGAATTACATTA
AAAGCGCTAGGCTTTCCAACCGAAA
>MN056884 (16 sequences from pika)
GCCAATGAAGCATGTCTAAAAATGCTACAAGAAATAGGTTCTATTAAAAGAATTCCTGAATTTATTGCACGTGC
AAAAGATAAAAATGATCCTTTCCGCCTTATGGGCTTTGGGCACCGTGTCTATAAAAATTATGATCCGCGTGCAAAAATCA
TGCAAAAAACCTGTCATGAAGTTTTAAAAGAACTCAACATTCAAGATGACCCGCTTCTTGATATTGCAATAGAACTTGAA
AAAATTGCTTTAAGTGATGAATATTTTATTGAGAAAAAGCTTTATCCCAATGTTGATTTCTATTCCGGCATTACATTAAA
AGCTCTAGGTTTTCCAACTGAAA
>MN05685 (3 sequences from pika)
GCTAATGAAACGTGTCTAAAAATGCTGCAAGAAATAGGCACTGTTCAAAAAATTCCTGAGTTTATTGCACG
TGCAAAAGATAAAAATGATCGTTTCCGTCTTATGGGTTTTGGTCACCGTGTCTATAAAAATTATGATCCACGTGCGAAAA
TCATGCAGCAAACCTGCCATGAAGTCTTAAAAGAACTCAATATTCAAGATGATCCACTTCTTGATATTGCTATGGAACTT
GAAAAAATTGCTCTAAATGATGAATACTTTATTGAAAAAAAGCTTTATCCTAATGTTGATTTTTATTCTGGTATTACATT
AAAAGCTTTAGGCTTCCCAACTGAAA
>MN05686 (8 sequences from pika)
AATGAAGCATGTTTAAAAATGCTACAAGAAATAGGTTCTATTCAAAAAATTCCTGAATTTATTGCACGTGCAAAAGATA
AAAATGATCCTTTCCGCCTTATGGGCTTTGGACACCGTGTCTATAAAAATTATGACCCACGTGCAAAAATCATGCAAAAA
ACCTGTCATGAAGTTTTAAAAGAGCTCAACATTCAAGATGACCCGCTTCTTGATATTGCAATAGAACTTGAAAAAATCGC
CTTAAGTGATGAATATTTTATTGAAAAAAAGCTTTATCCCAATGTTGATTTCTATTCCGGCATTACATTAAAAGCTCTAG
GTTTTCCAACCGAAAT
>MN056887 (31 sequences from pika)
GCCAATGAAGCATGTTTAAAAATGCTAAAAGAAATAGGTTCTATTCAAAAAATTCCTGAATTTATTGCACGTGCAAAAGA
TAAAAATGATCCTTTCCGCCTTATGGGCTTTGGGCACCGTGTCTATAAAAATTATGACCCACGTGCAAAAATCATGCAAA
AAACCTGTCATGAGGTTTTAAAAGAGCTCAACATTCAAGATGACCCGCTTCTTGATATTGCAATAGAACTTGAAAAAATC
GCCTTAAGTGATGAATATTTTATTGAAAAAAAGCTTTATCCCAATGTTGATTTCTATTCCGGCATTACATTAAAAGCTTT
AGGTTTTCCGACCGAA
>MN05688 (5 sequences from pika)
GCCAATGAAGCATGTCTAAAAATGCTGCAGGAGATAGGTTCTATTAAAAGAATTCCTGAATTTATTGCTCGTGCAAAAGA
TAAAAATGATCCGTTTCGCCTTATGGGCTTTGGTCACCGTGTTTATAAAAATTATGACCCACGTGCAAAAATCATGCAAA
AAACCTGTCATGAAGTTTTAAAGGAGCTCAATATTCAAGATGACCCACTTCTTGATATTGCAATAGAACTCGAAAAAATT
GCCTTAAGTGATGAATATTTTATTGAGAAAAAGCTTTATCCCAATGTTGATTTCTATTCCGGTATTACATTAAAAGCGCT
AGGCTTTCCAACAG
